# Supplementary material for: Investigation of proteins important for microcirculation using in vivo microdialysis after glucose provocation: a proteomic study
Source: Sci Rep. 2021 Sep 27;11:19093. doi: 10.1038/s41598-021-98672-8 (PMC8476624; doi:10.1038/s41598-021-98672-8)
Supplement: Supplementary file 11 — Supplementary Information 11. [file 41598_2021_98672_MOESM11_ESM.xlsx]

## Sheet: Table S1
Protein name	Gene name	Protein ID	Intracutaneous compartment	Subcutaneous compartment	Intravenous compartment
Actin	ACTG1	P63261	X		X
Afamin	AFM	P43652	X	X	X
Albumin	ALB	P02768	X	X	X
Alpha-1-acid glycoprotein 1	ORM1	P02763	X	X	X
Alpha-1-acid glycoprotein 2	ORM2	P19652	X	X	X
Alpha-1-antichymotrypsin	AACT	P01011	X	X	X
Alpha-1-antitrypsin	SERPINA1	P01009	X	X	X
Alpha-1B-glycoprotein	A1BG	P04217	X	X	X
Alpha-2-antiplasmin	SERPINF2	P08697	X
Alpha-2C adrenergic receptor	ADRA2C	P18825			X
Alpha-2-HS-glycoprotein	AHSG	P02765	X	X	X
Alpha-2-macroglobulin	A2M	P01023		X	X
Alpha-amylase 2B	AMY2B	P19961	X
Angiotensinogen	AGT	P01019	X	X	X
Antithrombin-III	SERPINC1	P01008	X	X	X
Apolipoprotein A-I	APOA1	P02647	X	X	X
Apolipoprotein A-II	APOA2	P02652	X	X	X
Apolipoprotein A-IV	APOA4	P06727			X
Apolipoprotein B-100	APOB	P04114			X
Apolipoprotein C-III	APOC3	P02656			X
Apolipoprotein D	APOD	P05090	X	X
Apolipoprotein E	APOE	P02649			X
ATP-binding cassette sub-family A member 13	ABCA13	Q86UQ4		X
Attractin	ATRN	O75882	X	X	X
Beta-2-glycoprotein 1	APOH	P02749	X	X	X
Biotinidase	BTD	P43251	X	X	X
Calmodulin-like protein 5	CALML5	Q9NZT1	X
Carbonic anhydrase 1	CA1	P00915	X	X
Carbonic anhydrase 3	CA3	P07451	X
Carboxypeptidase N subunit 2	CPN2	P22792			X
Centromere protein F	CENPF	P49454	X	X	X
CEP295 N-terminal-like protein	KIAA1731NL	Q96MC4		X
Ceruloplasmin	CP	P00450	X	X	X
Clusterin	CLU	P10909	X		X
Complement C1q subcomponent subunit B	C1QB	P02746			X
Complement C1r subcomponent-like protein	C1RL	Q9NZP8	X	X	X
Complement C1s subcomponent	C1S	P09871			X
Complement C3	C3	P01024	X		X
Complement C4-B	C4B	P0C0L5			X
Complement component C8 alpha chain	C8A	P07357			X
Complement factor H	CFH	P08603			X
Complement factor I	CFI	P05156			X
Conserved oligomeric Golgi complex subunit 8	COG8	Q96MW5		X
Corticosteroid-binding globulin	SERPINA6	P08185			X
Cystatin-A	CSTA	P01040	X
Cytoplasmic dynein 1 heavy chain 1	DYNC1H1	Q14204			X
DNA polymerase epsilon catalytic subunit A	POLE	Q07864	X
Dynein heavy chain 8, axonemal	DNAH8	Q96JB1		X
Fibrinogen alpha chain	FGA	P02671	X	X	X
Fibrinogen beta chain	FGB	P02675	X		X
Fibrinogen gamma chain	FGG	P02679			X
Fibronectin type III domain containing	FN1	P02751			X
Filaggrin-2	FLG2	Q5D862	X
Flavin reductase (NADPH)	BLVRB	P30043	X
Gelsolin	GSN	P06396			X
Glycophorin-A	GYPA	P02724	X
Guanylate-binding protein 5	GBP5	Q96PP8			X
Haptoglobin/Haptoglobin-related protein	HP/HPR	P00738;P00739	X	X	X
Hemoglobin subunit alpha	HBA1	P69905	X	X	X
Hemoglobin subunit beta	HBB	P68871	X	X	X
Hemoglobin subunit delta	HBD	P02042	X	X
Hemopexin	HPX	P02790	X	X	X
Histidine-rich glycoprotein	HRG	P04196			X
Histone H1.2	HIST1H1C	P16403	X
Histone H1.5	HIST1H1B	P16401	X
HIV Tat-specific factor 1	HTATSF1	O43719			X
Homeobox protein Hox-B3	HOXB3	P14651	X		X
Hornerin	HRNR	Q86YZ3	X	X
Immunoglobulin heavy constant alpha 1	IGHA1	P01876			X
Immunoglobulin kappa light chain kappa constant	-	P0DOX7	X	X	X
Inter-alpha-trypsin inhibitor heavy chain H1	ITIH1	P19827			X
Inter-alpha-trypsin inhibitor heavy chain H2	ITIH2	P19823			X
Inter-alpha-trypsin inhibitor heavy chain H4	ITIH4	Q14624		X	X
Keratin, type I cytoskeletal 9	KRT9	P35527	X	X	X
Keratin, type I cytoskeletal 10	KRT10	P13645	X	X	X
Keratin, type I cytoskeletal 14	KRT14	P02533	X
Keratin, type II cytoskeletal 1	KRT1	P04264	X	X
Keratin, type II cytoskeletal 2 epidermal	KRT2	P35908	X	X
Keratin, type II cytoskeletal 5	KRT5	P13647	X
Keratin, type II cytoskeletal 6C	KRT6C	P48668			X
Kininogen-1	KNG1	P01042	X	X	X
Leucine-rich alpha-2-glycoprotein	LRG1	P02750	X	X	X
L-selectin	SELL	P14151	X
Lumican	LUM	P51884			X
Lysine-rich nucleolar protein 1	KNOP1	Q1ED39			X
Lysozyme C	LYZ	P61626	X
Myoglobin	MB	P02144	X
Myosin-2	MYH2	Q9UKX2	X
Myosin-7	MYH7	P12883	X
N-acetylmuramoyl-L-alanine amidase	PGLYRP2	Q96PD5	X	X	X
Oxysterol-binding protein-related protein 1	OSBPL1A	Q9BXW6		X
Phosphatidylcholine-sterol acyltransferase	LCAT	P04180			X
Phosphatidylinositol 4-phosphate 5-kinase type-1 alpha	PIP5K1A	Q99755	X
Plasma protease C1 inhibitor	SERPING1	P05155	X	X	X
Plasminogen	PLG	P00747			X
Probable JmjC domain-containing histone demethylation protein 2C	JMJD1C	Q15652		X
Protein AMBP	AMBP	P02760	X	X	X
Protein FAM81B	FAM81B	Q96LP2			X
Protein HEATR9	HEATR9	A2RTY3		X
Protein phosphatase 1 regulatory subunit 12A	PPP1R12A	O14974		X
Prothrombin	F2	P00734			X
Rapamycin-insensitive companion of mTOR	RICTOR	Q6R327			X
Retinol-binding protein 4	RBP4	P02753	X	X	X
Rho GDP-dissociation inhibitor 2	ARHGDIB	P52566	X
Rho guanine nucleotide exchange factor 9	ARHGEF9	O43307	X	X
Serine/threonine-protein phosphatase 2B catalytic subunit gamma isoform	PPP3CC	P48454	X
Serotransferrin	TF	P02787	X	X	X
Sestrin-2	SESN2	P58004		X
Sodium- and chloride-dependent taurine transporter	SLC6A6	P31641	X
Sorting nexin-1	SNX1	Q13596		X
Sorting nexin-4	SNX4	O95219			X
Suppression of tumorigenicity 18 protein	ST18	O60284			X
Suprabasin	SBSN	Q6UWP8	X
Thymosin beta-4	TMSB4X	P62328	X		X
Thyroxine-binding globulin	SERPINA7	P05543	X	X	X
Transthyretin	TTR	P02766	X	X	X
Trypsin-3	PRSS3	P35030	X	X	X
Ubiquitin-60S ribosomal protein L40	UBA52	P62987	X
Uncharacterized protein ZSWIM9	C19orf68	Q86XI8			X
Vasodilator-stimulated phosphoprotein	VASP	P50552			X
Vasorin	VASN	Q6EMK4	X		X
Vitamin D-binding protein	GC	P02774	X	X	X
Vitamin K-dependent protein S	PROS1	P07225			X
Vitronectin	VTN	P04004			X
Zinc finger CW-type PWWP domain protein 1	ZCWPW1	Q9H0M4			X
Zinc-alpha-2-glycoprotein	AZGP1	P25311	X	X	X
Total number of proteins:			76	57	85
