# Supplementary material for: Investigation of proteins important for microcirculation using in vivo microdialysis after glucose provocation: a proteomic study
Source: Sci Rep. 2021 Sep 27;11:19093. doi: 10.1038/s41598-021-98672-8 (PMC8476624; doi:10.1038/s41598-021-98672-8)
Supplement: Supplementary file 12 — Supplementary Information 12. [file 41598_2021_98672_MOESM12_ESM.xlsx]

## Sheet: Table S2
Protein ID	Gene name	Protein name	Compartment	VIP	LFQ-intensity phase 1			LFQ-intensity phase 2			LFQ-intensity phase 3
					Median	Min	Max	Median	Min	Max	Median	Min	Max
P02766	TTR	Transthyretin	Intracutaneous	1.37	22032500	14588000	38331000	459645000	98648000	626850000	95700000	70304000	133410000
P04217	A1BG	Alpha-1B-glycoprotein	Subcutaneous	1.36556	35754000	24541000	46271000	16927000	3203200	43944000	112800000	42022000	142180000
P00450	CP	Ceruloplasmin	Subcutaneous	1.35252	0	0	0	0	0	0	3542600	0	4910000
P02768	ALB	Albumin	Intracutaneous	1.35125	13408000000	12285000000	14172000000	3735550000	2318000000	8190000000	10627000000	6098100000	14047000000
P00738;P00739	HP	Haptoglobin/Haptoglobin-related protein	Subcutaneous	1.3214	281740000	211060000	315620000	143490000	56773000	445870000	529670000	256960000	724130000
P02652	APOA2	Apolipoprotein A-II	Intracutaneous	1.30847	13321000	11983000	18388000	0	0	4739900	18397000	15160000	22599000
P02768	ALB	Albumin	Subcutaneous	1.30427	14151000000	12158000000	15943000000	5866200000	1502700000	8807400000	11063000000	9259000000	15591000000
P02763	ORM1	Alpha-1-acid glycoprotein 1	Subcutaneous	1.28475	25748500	12383000	39769000	526130000	25876000	880440000	85110000	50783000	174130000
P01042	KNG1	Kininogen-1	Subcutaneous	1.27745	0	0	0	0	0	0	1299200	0	1605400
P43652	AFM	Afamin	Intracutaneous	1.2745	32930000	24263000	48425000	16712000	6837100	23265000	45818000	38462000	68148000
P02652	APOA2	Apolipoprotein A-II	Subcutaneous	1.23761	14892500	10247000	25043000	0	0	12742000	28701000	8653700	51786000
P01011	AACT	Alpha-1-antichymotrypsin	Intravenous	1.23722	1002455	0	39401000	66780000	37752000	165960000	9303700	1327300	45770000
P02763	ORM1	Alpha-1-acid glycoprotein 1	Intracutaneous	1.23413	29441500	10019000	38342000	371025000	84768000	609940000	75006500	61688000	146480000
P02765	AHSG	Alpha-2-HS-glycoprotein	Intravenous	1.22948	9539800	0	35791000	18113500	9411700	27456000	72037000	25678000	144270000
P02750	LRG1	Leucine-rich alpha-2-glycoprotein	Subcutaneous	1.22908	2186700	623280	3346700	0	0	1251400	4976000	0	15031000
P04217	A1BG	Alpha-1B-glycoprotein	Intracutaneous	1.22425	39910500	35689000	74876000	13807500	1158500	50642000	70617000	47885000	94220000
P02766	TTR	Transthyretin	Subcutaneous	1.20948	22432000	11781000	42646000	366990000	17664000	935080000	183720000	58064000	249010000
Q96PD5	PGLYRP2	N-acetylmuramoyl-L-alanine amidase	Subcutaneous	1.20708	1921600	0	3427200	0	0	0	1719000	1254700	6745900
P01011	AACT	Alpha-1-antichymotrypsin	Subcutaneous	1.2031	819335	0	1049600	29934000	0	61658000	655140	0	2894700
P68871	HBB	Hemoglobin subunit beta	Intracutaneous	1.20103	142520000	37570000	211910000	9038400	2394000	15812000	25788000	11701000	45943000
P69905	HBA1	Hemoglobin subunit alpha	Intracutaneous	1.19725	72172000	15382000	91227000	4899450	0	15397000	6957100	4363400	20276000
P02750	LRG1	Leucine-rich alpha-2-glycoprotein	Intracutaneous	1.19695	1999750	0	3921900	0	0	0	4036950	1206300	6386900
P02768	ALB	Albumin	Intravenous	1.19444	20762000000	5126800000	23006000000	3824750000	1494800000	7217800000	11747000000	4609600000	24557000000
O75882	ATRN	Attractin	Intracutaneous	1.18569	0	0	0	405480	0	1188500	1057450	0	1823800
P01011	AACT	Alpha-1-antichymotrypsin	Intracutaneous	1.18198	326145	0	1174700	14647000	0	23281000	1824650	0	6202700
P00738;P00739	HP	Haptoglobin/Haptoglobin-related protein	Intravenous	1.17829	442670000	209150000	779780000	122525000	54087000	487120000	1035000000	225100000	1568000000
P02766	TTR	Transthyretin	Intravenous	1.14727	83689500	42856000	267250000	240360000	97470000	443420000	367500000	55165000	538090000
P25311	AZGP1	Zinc-alpha-2-glycoprotein	Subcutaneous	1.14671	11194000	9263900	18700000	201100000	4245500	442420000	42669000	14499000	69199000
P02765	AHSG	Alpha-2-HS-glycoprotein	Subcutaneous	1.14572	16799000	10858000	25150000	0	0	8137900	31529000	1600700	53542000
P02753	RBP4	Retinol-binding protein 4	Intravenous	1.14439	0	0	2965000	10378450	0	22249000	0	0	1255700
P00738;P00739	HP	Haptoglobin/Haptoglobin-related protein	Intracutaneous	1.14305	259225000	185740000	290320000	174235000	26679000	399520000	399055000	328590000	582890000
P19652	ORM2	Alpha-1-acid glycoprotein 2	Intracutaneous	1.13759	6902400	3001400	14222000	38076500	1807800	56542000	8357450	4535000	12800000
P43251	BTD	Biotinidase	Intracutaneous	1.12797	0	0	297610	0	0	0	523210	0	748760
P68871	HBB	Hemoglobin subunit beta	Intravenous	1.12778	12221000	0	20066000	0	0	3990700	19991000	7577100	37089000
P02765	AHSG	Alpha-2-HS-glycoprotein	Intracutaneous	1.12216	28218500	2919100	42787000	616100	0	2269600	31530500	5035100	49672000
P02760	AMBP	Protein AMBP	Intracutaneous	1.1102	0	0	589040	0	0	0	788275	0	1495000
Q9NZP8	C1RL	Complement C1r subcomponent-like protein	Intracutaneous	1.10908	846205	0	1122200	0	0	0	1456550	998860	2095000
P01019	AGT	Angiotensinogen	Intracutaneous	1.10562	1944800	1380700	4047000	0	0	0	1874850	0	4222100
P25311	AZGP1	Zinc-alpha-2-glycoprotein	Intracutaneous	1.08842	13364000	7929800	23065000	141045000	3560900	352500000	54170500	10764000	61578000
P02763	ORM1	Alpha-1-acid glycoprotein 1	Intravenous	1.08521	91885500	55408000	201600000	248485000	33327000	533510000	177960000	32620000	378520000
P00450	CP	Ceruloplasmin	Intracutaneous	1.08239	0	0	446080	0	0	0	1087150	0	2114500
P01009	SERPINA1	Alpha-1-antitrypsin	Intravenous	1.08017	1354350	0	163180000	209780000	40952000	712870000	14169000	714860	61951000
P02749	APOH	Beta-2-glycoprotein 1	Intracutaneous	1.07594	0	0	304200	0	0	0	377635	0	516340
P01042	KNG1	Kininogen-1	Intracutaneous	1.071	0	0	388360	0	0	0	503070	0	883550
P25311	AZGP1	Zinc-alpha-2-glycoprotein	Intravenous	1.0648	35456500	14264000	137670000	128795000	0	341170000	101650000	19968000	341460000
P04217	A1BG	Alpha-1B-glycoprotein	Intravenous	1.0615	108560000	38330000	293230000	17601500	4740400	59323000	195410000	53398000	258190000
P49454	CENPF	Centromere protein F	Subcutaneous	1.05698	17007500	0	34035000	0	0	0	0	0	21860000
O75882	ATRN	Attractin	Intravenous	1.05231	0	0	1826000	0	0	2453000	3090500	0	12841000
P01019	AGT	Angiotensinogen	Intravenous	1.04798	2272650	0	5563100	0	0	0	3273800	0	6643300
Q96PD5	PGLYRP2	N-acetylmuramoyl-L-alanine amidase	Intracutaneous	1.04776	1173840	0	3467600	0	0	0	1806000	1090500	2858000
Q9NZP8	C1RL	Complement C1r subcomponent-like protein	Subcutaneous	1.04276	830250	0	1282800	0	0	0	1653500	0	3599200
P02787	TF	Serotransferrin	Intracutaneous	1.04108	3696350	0	14883000	24839000	0	57058000	8819950	5777800	23167000
P02787	TF	Serotransferrin	Subcutaneous	1.00766	2603650	0	12354000	21065000	0	76987000	10166000	4346600	18076000
P02790	HPX	Hemopexin	Intravenous	1.00315	94052000	34186000	173130000	112765000	80505000	225240000	133240000	74669000	190470000
