# Supplementary material for: Investigation of proteins important for microcirculation using in vivo microdialysis after glucose provocation: a proteomic study
Source: Sci Rep. 2021 Sep 27;11:19093. doi: 10.1038/s41598-021-98672-8 (PMC8476624; doi:10.1038/s41598-021-98672-8)
Supplement: Supplementary file 13 — Supplementary Information 13. [file 41598_2021_98672_MOESM13_ESM.xlsx]

## Sheet: Table S3
Protein ID	Gene name	Protein name	Compartment	VIP	Alteration after glucose provocation vs baseline	LFQ-intensity phase 2			LFQ-intensity phase 3
						Median	Min	Max	Median	Min	Max
P02652	APOA2	Apolipoprotein A-II	Intracutaneous	1.54105	↑	0	0	4739900	18397000	15160000	22599000
Q9NZP8	C1RL	Complement C1r subcomponent-like protein	Intracutaneous	1.47468	↑	0	0	0	1456550	998860	2095000
Q96PD5	PGLYRP2	N-acetylmuramoyl-L-alanine amidase	Intracutaneous	1.47002	↑	0	0	0	1806000	1090500	2858000
P43652	AFM	Afamin	Intracutaneous	1.46473	↑	16712000	6837100	23265000	45818000	38462000	68148000
P04217	A1BG	Alpha-1B-glycoprotein	Intracutaneous	1.44393	↑	13807500	1158500	50642000	70617000	47885000	94220000
P02750	LRG1	Leucine-rich alpha-2-glycoprotein	Intracutaneous	1.41127	↑	0	0	0	4036950	1206300	6386900
P02765	AHSG	Alpha-2-HS-glycoprotein	Intracutaneous	1.39128	↑	616100	0	2269600	31530500	5035100	49672000
P02768	ALB	Albumin	Subcutaneous	1.38459	↑	5866200000	1502700000	8807400000	11063000000	9259000000	15591000000
Q96PD5	PGLYRP2	N-acetylmuramoyl-L-alanine amidase	Subcutaneous	1.36781	↑	0	0	0	1719000	1254700	6745900
P02768	ALB	Albumin	Intracutaneous	1.35502	↑	3735550000	2318000000	8190000000	10627000000	6098100000	14047000000
P00738;P00739	HP	Haptoglobin/Haptoglobin-related protein	Intravenous	1.35267	↑	122525000	54087000	487120000	1035000000	225100000	1568000000
P01019	AGT	Angiotensinogen	Intracutaneous	1.34189	↑	0	0	0	1874850	0	4222100
P68871	HBB	Hemoglobin subunit beta	Intravenous	1.33588	↑	0	0	3990700	19991000	7577100	37089000
P04217	A1BG	Alpha-1B-glycoprotein	Intravenous	1.33533	↑	17601500	4740400	59323000	195410000	53398000	258190000
P04217	A1BG	Alpha-1B-glycoprotein	Subcutaneous	1.3312	↑	16927000	3203200	43944000	112800000	42022000	142180000
P02766	TTR	Transthyretin	Intracutaneous	1.32747	↓	459645000	98648000	626850000	95700000	70304000	133410000
P43251	BTD	Biotinidase	Intracutaneous	1.32052	↑	0	0	0	523210	0	748760
P02652	APOA2	Apolipoprotein A-II	Subcutaneous	1.30365	↑	0	0	12742000	28701000	8653700	51786000
P02765	AHSG	Alpha-2-HS-glycoprotein	Intravenous	1.29519	↑	18113500	9411700	27456000	72037000	25678000	144270000
P01019	AGT	Angiotensinogen	Subcutaneous	1.2913	↑	0	0	0	1334400	531300	3899200
P01019	AGT	Angiotensinogen	Intravenous	1.28851	↑	0	0	0	3273800	0	6643300
P43652	AFM	Afamin	Intravenous	1.27102	↑	34263500	8255300	77306000	122980000	55293000	146020000
P00738;P00739	HP	Haptoglobin/Haptoglobin-related protein	Intracutaneous	1.26928	↑	174235000	26679000	399520000	399055000	328590000	582890000
P02763	ORM1	Alpha-1-acid glycoprotein 1	Intracutaneous	1.26661	↓	371025000	84768000	609940000	75006500	61688000	146480000
P02750	LRG1	Leucine-rich alpha-2-glycoprotein	Subcutaneous	1.26267	↑	0	0	1251400	4976000	0	15031000
P00450	CP	Ceruloplasmin	Subcutaneous	1.24672	↑	0	0	0	3542600	0	4910000
P01011	AACT	Alpha-1-antichymotrypsin	Subcutaneous	1.23452	↓	29934000	0	61658000	655140	0	2894700
P02765	AHSG	Alpha-2-HS-glycoprotein	Subcutaneous	1.22388	↑	0	0	8137900	31529000	1600700	53542000
P02750	LRG1	Leucine-rich alpha-2-glycoprotein	Intravenous	1.22153	↑	0	0	0	11704000	0	20875000
P02760	AMBP	Protein AMBP	Intracutaneous	1.21767	↑	0	0	0	788275	0	1495000
P02749	APOH	Beta-2-glycoprotein 1	Intracutaneous	1.21394	↑	0	0	0	377635	0	516340
P01011	AACT	Alpha-1-antichymotrypsin	Intracutaneous	1.21102	↓	14647000	0	23281000	1824650	0	6202700
P68871	HBB	Hemoglobin subunit beta	Intracutaneous	1.1989	↑	9038400	2394000	15812000	25788000	11701000	45943000
P00738;P00739	HP	Haptoglobin/Haptoglobin-related protein	Subcutaneous	1.19167	↑	143490000	56773000	445870000	529670000	256960000	724130000
P01008	SERPINC1	Antithrombin-III	Intravenous	1.18604	↓	4868800	0	7752400	0	0	0
P02763	ORM1	Alpha-1-acid glycoprotein 1	Subcutaneous	1.17136	↓	526130000	25876000	880440000	85110000	50783000	174130000
P01042	KNG1	Kininogen-1	Subcutaneous	1.15015	↑	0	0	0	1299200	0	1605400
P01042	KNG1	Kininogen-1	Intracutaneous	1.1481	↑	0	0	0	503070	0	883550
P19652	ORM2	Alpha-1-acid glycoprotein 2	Intracutaneous	1.14538	↓	38076500	1807800	56542000	8357450	4535000	12800000
P00450	CP	Ceruloplasmin	Intracutaneous	1.14102	↑	0	0	0	1087150	0	2114500
P69905	HBA1	Hemoglobin subunit alpha	Intravenous	1.13741	↑	2759100	0	6425600	8340100	0	9863700
P02753	RBP4	Retinol-binding protein 4	Intracutaneous	1.13267	↑	0	0	0	213245	0	527140
P02768	ALB	Albumin	Intravenous	1.13152	↑	3824750000	1494800000	7217800000	11747000000	4609600000	24557000000
P05155	SERPING1	Plasma protease C1 inhibitor	Intravenous	1.08093	↑	17463500	0	30122000	56573000	0	130600000
Q9NZP8	C1RL	Complement C1r subcomponent-like protein	Subcutaneous	1.05994	↑	0	0	0	1653500	0	3599200
P01011	AACT	Alpha-1-antichymotrypsin	Intravenous	1.04587	↓	66780000	37752000	165960000	9303700	1327300	45770000
Q96PD5	PGLYRP2	N-acetylmuramoyl-L-alanine amidase	Intravenous	1.04063	↑	0	0	0	4121100	0	10441000
P68871	HBB	Hemoglobin subunit beta	Subcutaneous	1.03548	↑	19027000	2022000	27460000	53913000	7375600	108600000
O75882	ATRN	Attractin	Intravenous	1.02822	↑	0	0	2453000	3090500	0	12841000
P25311	AZGP1	Zinc-alpha-2-glycoprotein	Intracutaneous	1.02321	↓	141045000	3560900	352500000	54170500	10764000	61578000
P01042	KNG1	Kininogen-1	Intravenous	1.01791	↑	0	0	0	4319300	0	9149300
P02753	RBP4	Retinol-binding protein 4	Intravenous	1.01761	↓	10378450	0	22249000	0	0	1255700
P43251	BTD	Biotinidase	Subcutaneous	1.00971	↑	0	0	0	440430	0	1145000
